# Supplementary material for: Wild Flora Species from Romania with Anxiolytic and Antidepressant Potential: A Global Perspective—Narrative Review
Source: Biomedicines. 2026 Apr 30;14(5):1019. doi: 10.3390/biomedicines14051019 (PMC13204971; doi:10.3390/biomedicines14051019)
Supplement: Supplementary file 1 [file biomedicines-14-01019-s001.zip]

Archive with 1 entries (1 files):
- biomedicines-4230753-supplementary.pdf
